# Supplementary material for: Optimization of Hot Embossing Condition Using Taguchi Method and Evaluation of Microchannels for Flexible On-Chip Proton-Exchange Membrane Fuel Cell
Source: Micromachines (Basel). 2024 Aug 14;15(8):1033. doi: 10.3390/mi15081033 (PMC11356460; doi:10.3390/mi15081033)
Supplement: Supplementary file 1 [file micromachines-15-01033-s001.zip]

Archive with 1 entries (1 files):
- micromachines-3121815-supplementary.pdf
